# Supplementary material for: The econometric analysis of voluntary environmental regulations and total factor productivity in agribusiness under digitization
Source: PLoS One. 2023 Sep 14;18(9):e0291637. doi: 10.1371/journal.pone.0291637 (PMC10501679; doi:10.1371/journal.pone.0291637)
Supplement: S1 Data — (XLSX) [file pone.0291637.s001.xlsx]

## Sheet: Sheet1
firm	year	area	TFP-LP	TFP-OP	ISO	lnDig	Gov	Size	Age	Roa	Lev	Intensity	Sconcention	Board
000048	2010	Guangdong	4.631	4.05228	0	2.19722	0.00486042	13.2299	2.77259	-0.031783	1.03016	0.68026	26.358	2.3979
000048	2011	Guangdong	10.3926	10.255	0	2.56495	0.00610054	13.8569	2.83321	0.390126	0.648379	0.94837	26.358	2.3979
000048	2012	Guangdong	4.91298	5.22955	0	2.77259	0.00634189	13.6626	2.89037	0.024975	0.592418	0.833751	24.1316	2.3979
000048	2013	Guangdong	4.57224	5.13263	0	3.3673	0.0064069	13.7302	2.94444	-0.007469	0.636463	0.850035	26.358	2.3979
000048	2014	Guangdong	6.65035	6.47815	0	3.61092	0.00932913	14.1141	2.99573	0.060601	0.695063	0.9247	26.358	2.3979
000048	2015	Guangdong	7.39779	7.34133	0	3.04452	0.00911667	13.9993	3.04452	0.108088	0.58659	0.843087	28.5419	2.3979
000048	2016	Guangdong	5.09175	4.58349	0	2.99573	0.00945946	13.9606	3.09104	0.003064	0.578484	1.25525	31.6498	2.3979
000048	2017	Guangdong	3.86161	3.96989	0	2.94444	0.00636132	14.7317	3.13549	-0.035535	0.818492	2.51984	31.6498	2.3979
000048	2018	Guangdong	10.2548	9.60311	0	2.89037	0.00647637	15.0187	3.17805	0.086742	0.763554	1.50788	41.6498	2.3979
000048	2019	Guangdong	9.75595	10.2743	0	2.56495	0.00549639	15.976	3.21888	0.178963	0.632612	1.31579	41.6499	2.3979
000505	2010	Hainan	5.71272	4.96135	0	1.38629	0.00629723	17.7982	3.09104	0.024971	0.642128	2.11188	26.3575	2.19722
000505	2011	Hainan	3.60144	3.76763	0	1.60944	0.00432513	17.6626	3.13549	-0.037515	0.695355	5.62717	26.3575	2.19722
000505	2012	Hainan	4.40745	4.39897	0	1.94591	0.00394672	17.8192	3.17805	-0.089118	0.823408	6.98362	26.3575	2.19722
000505	2013	Hainan	4.59673	4.53594	0	2.3979	0.00582691	17.7177	3.21888	0.007002	0.896609	5.49342	26.3575	2.19722
000505	2014	Hainan	4.55713	3.85541	0	2.30259	0.00630142	13.0429	3.2581	-0.109853	0.988419	6.88743	26.3575	2.19722
000505	2015	Hainan	3.82646	4.15123	0	1.79176	0.00674298	13.0411	3.29584	-0.074147	1.13602	6.41949	26.3575	2.19722
000505	2016	Hainan	5.89593	5.9118	0	1.79176	0.0093746	12.8217	3.3322	0.055923	0.955978	1.42959	28.9545	2.19722
000505	2017	Hainan	7.55233	7.96368	0	3.21888	0.010401	14.533	3.3673	0.034312	0.572467	0.768207	42.0594	1.94591
000505	2018	Hainan	7.5821	8.19989	0	3.3673	0.00917555	14.313	3.4012	0.042937	0.422619	0.663661	42.0594	2.19722
000505	2019	Hainan	7.71508	7.96119	0	3.29584	0.00576831	14.3813	3.43399	0.034148	0.428227	0.7031	42.0594	2.19722
000702	2010	Hunan	4.73511	4.31161	0	2.3979	0.0040926	13.2019	2.56495	0.011571	0.527542	0.546267	24.2225	1.94591
000702	2011	Hunan	4.69301	4.16847	0	2.77259	0.00576176	13.0239	2.63906	0.007842	0.449502	0.435136	23.9225	1.79176
000702	2012	Hunan	4.48072	4.59618	0	1.79176	0.00668896	13.1632	2.70805	0.005118	0.496521	0.463894	23.9281	1.94591
000702	2013	Hunan	3.91561	4.70427	0	2.07944	0.0085009	12.9695	2.77259	-0.034509	0.394248	0.360005	25.7493	1.94591
000702	2014	Hunan	5.17445	4.9553	0	2.56495	0.00679992	12.9843	2.83321	0.037361	0.307983	0.394845	25.5266	1.94591
000702	2015	Hunan	4.67285	4.8153	0	2.48491	0.0088187	12.9	2.89037	0.007245	0.266837	0.477243	25.1346	1.79176
000702	2016	Hunan	4.27203	4.4474	0	2.30259	0.00830976	12.9989	2.94444	0.001968	0.286479	0.52531	25.1346	1.94591
000702	2017	Hunan	4.4045	4.90116	0	2.48491	0.00659264	13.2571	2.99573	0.021	0.328778	0.523561	25.1346	1.94591
000702	2018	Hunan	5.56071	5.68581	0	2.56495	0.00496483	13.3444	3.04452	0.073383	0.273323	0.535973	25.1346	1.94591
000702	2019	Hunan	4.63932	4.86224	0	2.3979	0.00677303	13.382	3.09104	0.022603	0.176657	0.604347	25.1346	1.94591
000713	2010	Anhui	5.35908	5.45006	0	2.77259	0.00336323	14.9165	3.2581	0.047794	0.410019	1.25124	34.1082	2.19722
000713	2011	Anhui	4.82336	4.82081	0	2.19722	0.00510204	14.9083	3.29584	0.029695	0.377999	1.13613	34.1082	2.07944
000713	2012	Anhui	5.16823	5.37655	0	2.48491	0.00586042	13.9929	3.3322	0.037063	0.346557	1.00023	34.1082	2.07944
000713	2013	Anhui	5.3697	5.34979	0	1.79176	0.00752624	14.1829	3.3673	0.028267	0.353948	1.17976	34.1082	2.07944
000713	2014	Anhui	4.79	5.61205	0	2.30259	0.00655922	14.193	3.4012	0.032301	0.292397	1.37001	34.1082	1.60944
000713	2015	Anhui	5.21491	4.93946	0	2.19722	0.00484803	14.2201	3.43399	0.016337	0.268832	1.67425	34.1082	1.60944
000713	2016	Anhui	4.97311	4.98747	1	2.56495	0.00751644	14.3571	3.46574	0.010719	0.329399	1.70229	34.1082	1.60944
000713	2017	Anhui	4.90745	4.24648	1	3.13549	0.00917722	14.4803	3.49651	0.006669	0.371378	1.51579	34.1082	1.60944
000713	2018	Anhui	5.43287	5.42758	1	2.77259	0.00957964	14.6069	3.52636	0.023488	0.335258	1.26742	34.1082	1.79176
000713	2019	Anhui	5.00215	5.065	1	2.56495	0.00659498	14.5938	3.55535	0.024405	0.328171	1.0834	29.2408	1.94591
000735	2010	Hainan	4.62736	4.76367	0	2.19722	0.00629723	13.8872	2.83321	0.010433	0.427349	3.29947	10.3058	1.94591
000735	2011	Hainan	5.6617	4.87261	0	2.63906	0.00432513	14.1268	2.89037	0.018503	0.496975	3.28534	10.3058	1.94591
000735	2012	Hainan	4.82021	5.32924	1	0	0.00394672	14.2603	2.94444	0.007166	0.582561	5.12444	10.9176	1.94591
000735	2013	Hainan	5.39058	5.27109	1	2.3979	0.00582691	14.2495	2.99573	0.005945	0.578396	2.48416	10.9176	1.94591
000735	2014	Hainan	6.01574	5.17405	1	1.94591	0.00630142	14.4762	3.04452	0.012852	0.57368	4.22543	10.9176	1.94591
000735	2015	Hainan	5.74048	5.02249	0	1.94591	0.00674298	14.5608	3.09104	0.014334	0.593408	6.16796	10.9176	1.94591
000735	2016	Hainan	6.04314	5.60305	0	2.77259	0.0093746	14.9062	3.13549	0.014409	0.427212	6.94065	16.2718	1.94591
000735	2017	Hainan	6.77143	7.637	0	2.83321	0.010401	14.8569	3.17805	0.025142	0.405789	4.66112	17.1438	1.94591
000735	2018	Hainan	9.64809	9.68481	0	3.09104	0.00917555	14.8556	3.21888	0.061878	0.352215	5.49582	17.1438	1.94591
000735	2019	Hainan	5.17257	4.83715	0	3.17805	0.00576831	14.8926	3.2581	0.004727	0.357066	5.53381	17.1438	1.94591
000798	2010	Beijing	4.95807	5.23861	0	1.38629	0.00473723	14.9527	2.48491	0.063573	0.12537	2.15579	25.3567	2.19722
000798	2011	Beijing	5.09531	5.04965	0	1.38629	0.00554708	15.0277	2.56495	0.065794	0.212728	2.62903	25.3567	2.19722
000798	2012	Beijing	5.53574	5.15351	0	0.693147	0.00387987	15.0249	2.63906	0.071244	0.13448	1.76941	25.3567	2.19722
000798	2013	Beijing	5.16522	4.86393	0	0.693147	0.00666047	13.8205	2.70805	0.055956	0.102502	3.15607	25.3567	2.19722
000798	2014	Beijing	4.7304	4.65769	0	1.60944	0.0056616	13.8264	2.77259	0.020983	0.0930445	2.45286	25.3567	1.79176
000798	2015	Beijing	4.56262	4.13945	0	0.693147	0.00769102	13.5704	2.83321	-0.45052	0.356848	1.63273	25.3567	1.60944
000798	2016	Beijing	4.51421	4.63999	0	1.09861	0.0085614	13.6281	2.89037	0.031292	0.348663	1.68316	25.3567	1.79176
000798	2017	Beijing	5.54069	5.21529	0	1.09861	0.00788367	13.4128	2.94444	0.048785	0.332032	1.37249	25.3567	2.07944
000798	2018	Beijing	5.21932	5.53575	0	1.38629	0.0075591	13.5747	2.99573	0.051811	0.244431	1.67064	25.3567	2.07944
000798	2019	Beijing	4.24972	4.70649	0	1.38629	0.00752806	13.6175	3.04452	0.018095	0.277772	1.94364	25.3567	2.07944
000876	2010	Sichuan	9.86889	9.76683	0	2.89037	0.00560316	13.7642	2.48491	0.190067	0.463665	0.183381	45.6953	2.07944
000876	2011	Sichuan	10.0895	9.6681	0	2.70805	0.00610433	12.514	2.56495	0.154194	0.429759	0.302757	23.2447	2.30259
000876	2012	Sichuan	10.1924	10.414	1	2.77259	0.00436681	12.679	2.63906	0.08883	0.413441	0.337239	23.2447	2.30259
000876	2013	Sichuan	10.1766	10.3137	1	3.17805	0.00412764	13.0003	2.70805	0.084356	0.432343	0.425607	23.2447	2.19722
000876	2014	Sichuan	9.94371	9.52536	1	3.3322	0.00686584	13.1739	2.77259	0.078243	0.344664	0.477076	29.4129	2.19722
000876	2015	Sichuan	9.52064	9.73108	0	3.85015	0.00756509	13.3236	2.83321	0.084041	0.314649	0.572452	29.4129	2.19722
000876	2016	Sichuan	10.1467	9.7863	0	3.98898	0.00640725	13.3325	2.89037	0.083789	0.316596	0.614082	29.4129	2.07944
000876	2017	Sichuan	10.3943	9.68455	0	3.98898	0.0085698	13.4478	2.94444	0.069072	0.38201	0.6785	29.0796	1.94591
000876	2018	Sichuan	9.55558	9.68508	0	4.15888	0.00894075	13.5597	2.99573	0.056771	0.429838	0.694201	29.0796	1.94591
000876	2019	Sichuan	10.4635	9.62821	0	4.26268	0.00827785	13.7208	3.04452	0.096244	0.491575	0.78266	29.2107	2.07944
000911	2010	Guangxi	6.9955	7.28795	0		0.00394201	12.9917	2.3979	0.039765	0.627183	1.11297	47.7145	2.3979
000911	2011	Guangxi	5.55279	5.3352	0	2.83321	0.00621951	13.8158	2.48491	0.009644	0.67043	1.11551	47.7145	2.3979
000911	2012	Guangxi	4.16546	3.71116	0	2.77259	0.0059321	14.1501	2.56495	-0.056295	0.796728	1.77171	47.7145	2.3979
000911	2013	Guangxi	5.87979	5.83071	0	2.19722	0.00621648	14.2196	2.63906	0.011762	0.744314	1.31402	47.7145	2.3979
000911	2014	Guangxi	3.74442	4.23858	0	2.48491	0.00580098	14.2414	2.70805	-0.060877	0.734643	1.67369	47.7145	2.19722
000911	2015	Guangxi	5.43002	5.11336	0	2.63906	0.00841751	14.113	2.77259	0.009302	0.708903	1.81142	42.2021	2.3979
000911	2016	Guangxi	4.71077	4.59373	0	2.77259	0.00814917	14.1334	2.83321	0.002869	0.759495	1.87064	42.2021	2.3979
000911	2017	Guangxi	3.68244	3.7907	0	2.94444	0.00828655	14.2508	2.89037	-0.026846	0.808403	2.54224	42.2021	2.30259
000911	2018	Guangxi	4.57377	4.27646	0	3.3673	0.00717173	14.0646	2.94444	-0.237675	0.994273	1.6164	42.2021	2.30259
000911	2019	Guangxi	5.3372	4.93449	0	2.89037	0.00894577	14.0973	2.99573	0.003421	0.97257	1.45838	23.7021	2.19722
000930	2010	Anhui	8.39654	8.07858	0	1.79176	0.00336323	13.5606	2.48491	0.039203	0.624186	1.16016	20.738	2.19722
000930	2011	Anhui	10.3935	9.72017	0	1.38629	0.00510204	13.4943	2.56495	0.055786	0.546311	0.875167	20.738	2.19722
000930	2012	Anhui	7.61171	7.26306	0	2.07944	0.00586042	13.5872	2.63906	0.029371	0.552548	0.887296	20.738	2.07944
000930	2013	Anhui	5.5833	4.74466	0	2.07944	0.00752624	13.6014	2.70805	0.007704	0.52781	0.892576	20.738	2.19722
000930	2014	Anhui	5.19104	5.4342	0	1.79176	0.00655922	13.7676	2.77259	0.004602	0.547832	0.959599	20.738	2.19722
000930	2015	Anhui	4.53629	4.21353	0	1.60944	0.00484803	13.8268	2.83321	-0.264677	0.721373	0.874704	15.7609	2.19722
000930	2016	Anhui	6.5152	5.72436	0	1.09861	0.00751644	13.9595	2.89037	0.024515	0.686142	0.969952	15.7609	2.19722
000930	2017	Anhui	8.08482	7.30979	0	1.38629	0.00917722	14.1359	2.94444	0.041919	0.670688	0.949007	15.7609	2.19722
000930	2018	Anhui	10.0578	9.54834	1	1.09861	0.00957964	14.3181	2.99573	0.025502	0.524544	1.14594	47.8032	2.19722
000930	2019	Anhui	10.4198	10.2638	1	1.09861	0.00659498	14.3384	3.04452	0.032574	0.405316	0.881106	47.8032	2.19722
000972	2010	Xinjiang	3.77988	3.94978	0	2.07944	0.00298463	14.5224	2.77259	-0.063919	0.748775	3.65186	9.1074	2.19722
000972	2011	Xinjiang	4.66201	4.20839	0	1.09861	0.00386578	14.3365	2.83321	-0.295991	0.98385	3.12339	9.1074	2.19722
000972	2012	Xinjiang	5.84974	5.30703	0	1.60944	0.00551442	14.5453	2.89037	0.001588	0.941594	2.99059	9.1074	2.19722
000972	2013	Xinjiang	4.17771	4.10356	0	1.79176	0.00688947	14.5122	2.94444	-0.173295	1.09421	2.83309	15.4604	2.19722
000972	2014	Xinjiang	5.89762	5.52983	0	2.77259	0.00710309	14.2757	2.99573	0.054878	0.610579	4.72925	15.4604	2.19722
000972	2015	Xinjiang	4.23669	3.44965	0	2.07944	0.00626245	14.5048	3.04452	-0.022496	0.608175	3.851	15.4604	2.19722
000972	2016	Xinjiang	3.90188	4.617	0	1.79176	0.00582627	14.5802	3.09104	-0.11136	0.684876	4.1019	15.4604	2.19722
000972	2017	Xinjiang	5.41903	5.65665	0	1.38629	0.00685965	14.6961	3.13549	0.038398	0.624785	4.53382	15.4604	2.19722
000972	2018	Xinjiang	4.0153	4.15261	0	1.60944	0.00855096	14.4263	3.17805	-0.37725	0.63897	1.95748	15.4604	2.19722
000972	2019	Xinjiang	4.97599	4.09915	0	2.56495	0.00452241	16.2178	3.21888	0.00684	0.394912	3.47243	16.1768	2.07944
002041	2010	Shandong	9.57578	10.3742	0	2.56495	0.00435414	15.1083	2.30259	0.196927	0.333623	2.08212	52.9461	2.19722
002041	2011	Shandong	9.68864	10.0585	0	2.56495	0.00648455	14.8342	2.3979	0.18043	0.259739	1.98408	53.0684	2.19722
002041	2012	Shandong	10.1843	9.95092	0	2.3979	0.0047707	14.9564	2.48491	0.144046	0.28729	2.51269	53.0964	2.19722
002041	2013	Shandong	10.1347	9.56016	0	2.19722	0.00703288	15.0114	2.56495	0.161656	0.258106	2.32169	53.0964	2.48491
002041	2014	Shandong	10.4545	9.8347	0	2.30259	0.00639612	15.1861	2.63906	0.135593	0.264858	2.66832	53.0964	2.48491
002041	2015	Shandong	10.4281	10.1661	0	2.3979	0.00464233	15.2153	2.70805	0.114356	0.258884	2.80746	53.1827	2.48491
002041	2016	Shandong	10.0107	9.56625	0	2.19722	0.0050623	15.2089	2.77259	0.116978	0.18047	2.78759	53.1827	2.48491
002041	2017	Shandong	6.32237	6.4427	0	1.60944	0.00368574	15.2483	2.83321	0.030685	0.154428	5.53107	53.1941	2.48491
002041	2018	Shandong	4.3121	4.35815	0	1.79176	0.00642828	15.2628	2.89037	-0.006569	0.131382	4.93844	53.2072	2.48491
002041	2019	Shandong	4.04859	3.82778	0	1.60944	0.00407573	15.4017	2.94444	-0.010908	0.147742	4.48039	53.2072	2.30259
002069	2010	Liaoning	9.55617	10.319	0	3.09104	0.00275413	13.5505	2.19722	0.127827	0.488259	1.46275	47.6612	1.94591
002069	2011	Liaoning	9.61466	9.81977	0	2.89037	0.00275	13.8349	2.30259	0.112497	0.38496	1.50471	45.7634	1.94591
002069	2012	Liaoning	5.62684	5.91908	0	3.3322	0.00275	13.9228	2.3979	0.021046	0.48039	1.887	45.7634	1.94591
002069	2013	Liaoning	5.66676	6.37814	0	4.09434	0.00330452	14.0575	2.48491	0.018305	0.540749	2.02823	45.7634	1.94591
002069	2014	Liaoning	4.17483	3.9404	0	4.58497	0.00753661	14.0362	2.56495	-0.24501	0.762915	1.8324	45.7634	1.79176
002069	2015	Liaoning	4.5884	3.35592	0	4.21951	0.00434853	14.0777	2.63906	-0.05472	0.797523	1.64494	45.7634	1.79176
002069	2016	Liaoning	3.53076	4.19014	0	4.23411	0.00566068	14.07	2.70805	-0.013212	0.806208	1.37465	30.7643	2.30259
002069	2017	Liaoning	4.66401	4.50397	0	4.29046	0.00398633	14.0483	2.77259	-0.113366	0.897772	1.23026	30.7643	2.30259
002069	2018	Liaoning	4.96529	5.50571	0	4.17439	0.00601702	14.0864	2.83321	0.009562	0.875818	1.27032	30.7643	2.30259
002069	2019	Liaoning	4.5403	3.71261	0	3.73767	0.00384037	14.0368	2.89037	-0.127901	0.980071	1.10276	30.7643	2.07944
002086	2010	Shandong	5.4182	4.93765	0	1.60944	0.00435414	13.8891	2.19722	0.039885	0.371113	3.02273	25.0154	2.19722
002086	2011	Shandong	5.98535	5.95917	0	1.79176	0.00648455	14.0236	2.30259	0.045945	0.396283	2.82444	25.0154	2.19722
002086	2012	Shandong	5.56939	5.82441	1	1.94591	0.0047707	14.1183	2.3979	0.043453	0.430153	3.46208	25.0154	2.07944
002086	2013	Shandong	5.34854	5.10972	1	2.30259	0.00703288	14.191	2.48491	0.02339	0.446131	4.08666	25.0154	2.19722
002086	2014	Shandong	5.27282	5.08009	1	2.3979	0.00639612	14.2753	2.56495	0.016471	0.459295	4.37769	25.0154	2.19722
002086	2015	Shandong	4.63799	5.02692	1	2.3979	0.00464233	14.6256	2.63906	0.013356	0.249994	5.5851	35.1898	2.19722
002086	2016	Shandong	5.59197	5.82778	1	2.89037	0.0050623	14.6335	2.70805	0.019214	0.248809	5.438	35.1898	2.19722
002086	2017	Shandong	6.0996	6.11837	1	2.94444	0.00368574	14.6818	2.77259	0.029973	0.259009	5.19319	27.9192	2.19722
002086	2018	Shandong	4.12876	4.51218	1	2.83321	0.00642828	14.9066	2.83321	-0.190077	0.332808	5.74095	25.3851	2.19722
002086	2019	Shandong	4.56597	4.02268	1	2.89037	0.00407573	14.942	2.89037	-0.274672	0.533561	6.40056	25.3851	2.19722
002100	2010	Xinjiang	5.55578	5.88453	0	2.48491	0.00298463	13.8676	2.30259	0.056468	0.451026	0.804458	38.2368	2.3979
002100	2011	Xinjiang	5.22505	5.81338	0	1.79176	0.00386578	13.9773	2.3979	0.033381	0.50877	0.770989	38.2368	2.3979
002100	2012	Xinjiang	6.20705	5.81286	0	1.79176	0.00551442	14.0321	2.48491	0.04121	0.509858	0.759492	38.2368	2.30259
002100	2013	Xinjiang	6.51945	6.25114	0	1.94591	0.00688947	14.0982	2.56495	0.057331	0.401847	0.772238	33.7475	2.3979
002100	2014	Xinjiang	7.43283	6.88449	0	1.60944	0.00710309	13.3868	2.63906	0.066965	0.378942	0.750032	33.7475	2.3979
002100	2015	Xinjiang	8.15701	8.14898	0	2.56495	0.00626245	14.0759	2.70805	0.064336	0.373178	0.913126	29.472	2.3979
002100	2016	Xinjiang	9.33864	9.86723	0	1.94591	0.00582627	14.445	2.77259	0.086818	0.397828	1.0105	29.472	2.19722
002100	2017	Xinjiang	9.71772	9.86429	0	3.61092	0.00685965	14.5569	2.83321	0.068753	0.479779	1.26843	29.472	2.19722
002100	2018	Xinjiang	8.8374	8.73676	0	2.30259	0.00855096	14.9472	2.89037	0.035382	0.614654	1.61363	29.4714	2.19722
002100	2019	Xinjiang	10.4082	9.99344	0	2.19722	0.00452241	15.1551	2.94444	0.053108	0.536973	1.49197	26.6423	2.19722
002124	2010	Guangdong	4.87637	5.47475	0	2.99573	0.00486042	13.4525	2.19722	0.047248	0.500771	0.820411	24.0876	2.19722
002124	2011	Guangdong	4.94138	5.00052	0	2.94444	0.00610054	13.4573	2.30259	0.041609	0.548327	0.61744	24.0876	2.19722
002124	2012	Guangdong	5.21674	5.56203	0	2.19722	0.00634189	13.4116	2.3979	0.043884	0.557379	0.571906	24.0876	2.19722
002124	2013	Guangdong	5.80149	6.06672	0	2.3979	0.0064069	13.874	2.48491	0.067554	0.667683	0.891165	24.0876	1.94591
002124	2014	Guangdong	5.31769	5.16065	0	2.94444	0.00932913	13.508	2.56495	0.014425	0.670979	0.7239	23.7627	1.94591
002124	2015	Guangdong	5.74871	5.67715	0	2.89037	0.00911667	13.7787	2.63906	0.054696	0.427913	0.918745	29.7328	1.94591
002124	2016	Guangdong	9.2681	10.0089	0	3.46574	0.00945946	13.6504	2.70805	0.149689	0.427965	1.05047	29.7328	1.94591
002124	2017	Guangdong	7.55018	7.39433	0	4.04305	0.00636132	13.9846	2.77259	0.058357	0.314045	1.45151	24.7453	1.94591
002124	2018	Guangdong	4.51783	4.61249	0	3.17805	0.00647637	14.1638	2.83321	-0.09234	0.615186	1.37837	24.7453	1.94591
002124	2019	Guangdong	5.80251	6.2912	0	3.55535	0.00549639	14.1601	2.89037	0.013274	0.615333	1.25429	24.7453	1.94591
002157	2010	Jiangxi	4.87637	5.90612	0	2.3979	0.0102286	13.0184	2.63906	0.028322	0.568581	0.380248	39.8384	1.60944
002157	2011	Jiangxi	4.94138	6.99547	0	2.30259	0.00940106	12.6947	2.70805	0.055205	0.589318	0.299122	39.8384	1.60944
002157	2012	Jiangxi	5.21674	5.35123	0	3.4012	0.0102673	12.6887	2.77259	0.018059	0.696112	0.327797	40.258	1.60944
002157	2013	Jiangxi	5.80149	3.94337	0	3.61092	0.0130028	12.9499	2.83321	-0.005236	0.749775	0.384005	40.7105	1.60944
002157	2014	Jiangxi	5.31769	5.02247	0	3.4012	0.00810251	13.1481	2.89037	0.005493	0.668851	0.443591	29.4267	1.60944
002157	2015	Jiangxi	5.74871	9.33422	0	3.3322	0.00803279	13.4697	2.94444	0.034403	0.636224	0.594746	26.1638	1.60944
002157	2016	Jiangxi	9.2681	10.0534	0	3.63759	0.00937354	13.535	2.99573	0.084696	0.492688	0.647931	24.6154	1.60944
002157	2017	Jiangxi	7.55018	10.0392	0	3.49651	0.0101329	13.7929	3.04452	0.033493	0.596666	0.806006	20.0979	1.60944
002157	2018	Jiangxi	4.51783	6.97382	0	4.41884	0.0108141	14.0742	3.09104	0.009029	0.680223	0.964394	19.8148	1.60944
002157	2019	Jiangxi	5.80251	9.55356	0	3.4012	0.00894251	14.0722	3.13549	0.05491	0.67649	1.25756	21.5303	1.60944
002234	2010	Shandong	4.92875	5.22152	0	1.79176	0.00435414	13.487	2.56495	0.044573	0.428993	1.10462	53.1674	2.19722
002234	2011	Shandong	6.43239	6.58651	0	2.99573	0.00648455	14.1218	2.63906	0.089112	0.240729	1.57225	37.8451	2.19722
002234	2012	Shandong	3.67965	3.42971	1	2.56495	0.0047707	14.0845	2.70805	-0.039928	0.334521	1.73144	37.8451	2.19722
002234	2013	Shandong	4.27996	4.54566	1	2.30259	0.00703288	14.0285	2.77259	-0.135385	0.376995	1.81944	37.8451	2.19722
002234	2014	Shandong	5.49972	5.37748	1	2.30259	0.00639612	14.2977	2.83321	0.028628	0.455564	1.8457	37.8451	2.19722
002234	2015	Shandong	4.54698	4.19905	1	2.3979	0.00464233	14.2029	2.89037	-0.174415	0.515403	2.00828	37.8451	2.19722
002234	2016	Shandong	6.30133	5.89983	1	2.3979	0.0050623	14.4211	2.94444	0.070588	0.52703	1.54659	37.8451	2.19722
002234	2017	Shandong	4.06699	4.65915	1	2.30259	0.00368574	14.2675	2.99573	-0.127688	0.674837	2.13159	37.8451	2.19722
002234	2018	Shandong	9.38365	9.26336	1	2.3979	0.00642828	13.256	3.04452	0.144969	0.572745	1.44374	31.2237	2.19722
002234	2019	Shandong	10.1444	9.97516	1	2.3979	0.00407573	13.4869	3.09104	0.493505	0.158251	0.995476	31.2237	2.19722
002286	2010	Shandong	5.54558	5.08606	0	2.3979	0.00435414	14.3386	2.56495	0.041454	0.319067	1.4329	34.16	1.94591
002286	2011	Shandong	5.69645	4.94034	0	2.63906	0.00648455	14.3408	2.63906	0.050079	0.316431	1.17019	34.16	2.19722
002286	2012	Shandong	5.10867	5.47078	1	2.3979	0.0047707	14.2776	2.70805	0.0605	0.265387	1.13777	34.16	2.19722
002286	2013	Shandong	5.43399	4.77221	1	3.09104	0.00703288	14.4149	2.77259	0.024535	0.143774	1.85995	25.0148	2.19722
002286	2014	Shandong	5.22625	4.39337	1	3.09104	0.00639612	14.4245	2.83321	0.012906	0.179435	1.938	25.0148	2.19722
002286	2015	Shandong	4.61939	5.02745	1	2.07944	0.00464233	14.4447	2.89037	0.021398	0.227554	1.59958	26.7616	2.19722
002286	2016	Shandong	5.11676	5.374	1	1.38629	0.0050623	14.4137	2.94444	0.025474	0.219217	1.4023	20.0712	2.19722
002286	2017	Shandong	5.68479	4.81841	1	1.94591	0.00368574	14.5627	2.99573	0.023303	0.276135	1.32261	15.0534	2.19722
002286	2018	Shandong	5.60405	5.35807	1	1.38629	0.00642828	14.7123	3.04452	0.016533	0.402159	1.49089	15.0534	1.79176
002286	2019	Shandong	5.17895	5.20953	1	1.94591	0.00407573	14.6829	3.09104	0.013866	0.37787	1.3953	15.0534	1.79176
002299	2010	Fujian	7.73129	7.82345	0	0	0.00556638	13.0834	1.38629	0.086784	0.443218	1.54833	57.2667	2.19722
002299	2011	Fujian	9.67255	10.1882	0	3.13549	0.00577383	13.3282	1.60944	0.093607	0.261725	1.62078	51.552	2.19722
002299	2012	Fujian	4.47992	4.23994	0	3.21888	0.0071969	13.3758	1.79176	-0.005162	0.476076	1.6172	51.552	2.19722
002299	2013	Fujian	4.07147	3.9641	1	2.94444	0.00834028	13.3798	1.94591	-0.03191	0.588067	1.74181	51.552	2.19722
002299	2014	Fujian	4.95366	5.19212	1	3.09104	0.00766283	13.3683	2.07944	0.003783	0.637241	1.55974	51.552	2.19722
002299	2015	Fujian	4.37424	4.36954	1	3.13549	0.00671286	13.1649	2.19722	-0.045529	0.490957	1.57941	42.4565	2.19722
002299	2016	Fujian	10.0322	10.1001	1	3.4012	0.0101927	13.374	2.30259	0.053064	0.469251	1.54211	41.4843	2.19722
002299	2017	Fujian	8.37529	8.33897	1	3.61092	0.00970874	13.2922	2.3979	0.020132	0.504493	1.29958	45.7143	2.19722
002299	2018	Fujian	10.4479	10.2588	1	3.3322	0.0110919	13.3865	2.48491	0.105844	0.447834	1.2692	45.7143	2.19722
002299	2019	Fujian	10.1678	10.339	1	4.31749	0.00978508	13.4368	2.56495	0.269597	0.309009	1.04948	45.5479	2.19722
002311	2010	Guangdong	7.66041	7.93281	0	2.30259	0.00486042	13.4705	1.09861	0.067252	0.307698	0.427357	66.0825	1.94591
002311	2011	Guangdong	9.94868	9.47339	0	2.19722	0.00610054	13.3965	1.38629	0.086854	0.388232	0.352813	66.0825	1.94591
002311	2012	Guangdong	10.3546	9.68421	0	1.94591	0.00634189	13.4558	1.60944	0.074046	0.504999	0.397324	65.7851	1.94591
002311	2013	Guangdong	9.98893	10.0965	0	1.79176	0.0064069	13.4671	1.79176	0.04573	0.447617	0.412236	61.1493	1.94591
002311	2014	Guangdong	10.3445	10.4093	0	2.56495	0.00932913	13.4848	1.94591	0.071823	0.425816	0.363472	60.7872	1.94591
002311	2015	Guangdong	10.4477	10.1562	0	3.09104	0.00911667	13.4285	2.07944	0.096753	0.377226	0.320121	59.2306	1.94591
002311	2016	Guangdong	9.702	9.72895	0	2.70805	0.00945946	13.621	2.19722	0.084816	0.435442	0.378436	59.0744	1.94591
002311	2017	Guangdong	9.49067	10.4609	0	2.89037	0.00636132	13.6755	2.30259	0.093193	0.480495	0.404233	57.8065	1.94591
002311	2018	Guangdong	10.2322	10.4654	0	2.48491	0.00647637	13.8142	2.3979	0.085453	0.526426	0.411932	57.5881	1.94591
002311	2019	Guangdong	10.1292	9.51374	0	3.04452	0.00549639	13.7186	2.48491	0.094912	0.483302	0.395994	57.6192	1.94591
002321	2010	Henan	5.13264	5.18087	0	2.3979	0.00318429	14.1652	2.07944	0.024201	0.553815	1.74924	28.5896	2.19722
002321	2011	Henan	5.10768	5.11163	0	2.70805	0.0048	13.9534	2.19722	0.0371	0.540833	1.38826	28.5896	2.30259
002321	2012	Henan	4.10346	4.72617	0	2.56495	0.00282555	14.1818	2.30259	0.002052	0.615191	1.53047	28.5896	2.19722
002321	2013	Henan	4.4931	3.95173	0	2.3979	0.00404294	14.4325	2.3979	-0.035975	0.575646	2.05354	19.7401	2.19722
002321	2014	Henan	4.82368	4.37898	0	2.19722	0.00548148	14.5956	2.48491	0.003242	0.645754	2.32005	19.7401	2.19722
002321	2015	Henan	4.25428	5.13079	0	2.56495	0.00559441	14.7488	2.56495	0.003491	0.690923	2.67215	19.7401	2.07944
002321	2016	Henan	5.86782	5.64523	1	2.63906	0.00436793	14.9734	2.63906	0.016641	0.559827	2.46712	15.7317	2.19722
002321	2017	Henan	5.98613	6.24501	1	2.77259	0.00693816	14.7266	2.70805	0.012887	0.643387	1.95604	15.7317	2.19722
002321	2018	Henan	6.98655	7.38478	1	2.70805	0.00780379	14.7931	2.77259	0.021152	0.669632	1.69459	15.7317	2.19722
002321	2019	Henan	4.65243	4.57676	0	2.3979	0.00576858	14.8103	2.83321	-0.004116	0.640083	1.51236	15.7317	2.19722
002385	2010	Beijing	9.83086	8.59854	0	2.77259	0.00473723	12.9977	1.09861	0.07763	0.213339	0.770672	44.4903	2.19722
002385	2011	Beijing	10.0506	9.51931	0	2.83321	0.00554708	13.0131	1.38629	0.111443	0.24206	0.60448	44.4903	2.19722
002385	2012	Beijing	9.8309	10.2771	0	2.94444	0.00387987	12.99	1.60944	0.123864	0.24969	0.536489	44.7281	2.19722
002385	2013	Beijing	9.61018	10.3814	0	3.61092	0.00666047	12.6679	1.79176	0.095403	0.355142	0.492552	43.9956	1.94591
002385	2014	Beijing	10.3528	9.95212	0	2.99573	0.0056616	12.8777	1.94591	0.076882	0.403204	0.572005	44.0181	1.94591
002385	2015	Beijing	9.76356	9.5063	1	2.99573	0.00769102	13.3216	2.07944	0.051138	0.331446	0.860308	42.1472	1.60944
002385	2016	Beijing	9.6703	10.2176	1	3.3322	0.0085614	13.5625	2.19722	0.061332	0.342768	0.906018	42.1472	1.60944
002385	2017	Beijing	10.0724	10.0385	1	3.55535	0.00788367	13.8274	2.30259	0.068447	0.388962	1.02754	41.0999	1.60944
002385	2018	Beijing	10.1388	9.81824	1	4.2485	0.0075591	13.8645	2.3979	0.026856	0.407907	0.937502	41.2535	1.60944
002385	2019	Beijing	9.8741	9.87173	1	4.00733	0.00752806	14.1262	2.48491	0.032842	0.393614	1.14032	38.3986	1.60944
002548	2010	Guangdong	5.39901	4.92341	0	2.63906	0.00486042	12.9882	2.3979	0.158551	0.397707	0.314882	71.4494	2.07944
002548	2011	Guangdong	5.49536	5.37009	0	2.99573	0.00610054	13.7219	2.48491	0.063733	0.138387	0.619059	71.4494	2.19722
002548	2012	Guangdong	4.97471	4.95431	0	2.83321	0.00634189	13.5453	2.56495	0.057848	0.14413	0.542396	71.4494	2.19722
002548	2013	Guangdong	5.51548	5.21177	0	2.30259	0.0064069	13.4507	2.63906	0.042323	0.186776	0.507677	71.4494	2.07944
002548	2014	Guangdong	5.53849	5.32649	0	2.30259	0.00932913	13.5116	2.70805	0.062738	0.169113	0.501914	53.587	1.94591
002548	2015	Guangdong	6.56012	6.23916	0	3.21888	0.00911667	14.1436	2.77259	0.044002	0.322235	0.975457	43.3816	1.94591
002548	2016	Guangdong	7.08897	6.60184	0	3.43399	0.00945946	13.9884	2.83321	0.051134	0.426089	1.23351	40.9531	1.79176
002548	2017	Guangdong	6.19098	6.3218	0	2.94444	0.00636132	14.0365	2.89037	0.030211	0.468501	1.14771	39.6507	1.94591
002548	2018	Guangdong	4.07294	4.44409	0	3.2581	0.00647637	14.352	2.94444	-0.064528	0.630051	1.44766	38.9846	1.94591
002548	2019	Guangdong	6.77888	7.10421	0	3.29584	0.00549639	14.5017	2.99573	0.043566	0.506757	1.73214	21.7185	1.94591
002556	2010	Anhui	6.58905	7.12521	0	3.85015	0.00336323	15.4127	1.79176	0.047109	0.819873	0.540006	38.5765	2.07944
002556	2011	Anhui	6.52047	6.5913	0	4.02535	0.00510204	15.5453	1.94591	0.018645	0.632187	0.619767	38.5765	2.19722
002556	2012	Anhui	5.78089	5.80675	0	3.71357	0.00586042	15.4524	2.07944	0.01156	0.660072	0.532749	38.5765	2.19722
002556	2013	Anhui	6.24093	5.84839	0	3.58352	0.00752624	15.358	2.19722	0.015142	0.618091	0.538417	38.5765	2.19722
002556	2014	Anhui	6.16161	6.70392	0	3.21888	0.00655922	15.3086	2.30259	0.022726	0.635118	0.633048	38.5765	2.07944
002556	2015	Anhui	7.10273	7.8282	0	3.8712	0.00484803	15.102	2.3979	0.032759	0.612056	0.605054	38.5765	2.19722
002556	2016	Anhui	5.95143	6.37395	0	3.80666	0.00751644	15.1964	2.48491	0.01609	0.656296	0.776096	38.5765	2.19722
002556	2017	Anhui	6.46202	6.64951	0	3.98898	0.00917722	15.2877	2.56495	0.019348	0.681079	0.534769	40.5623	2.19722
002556	2018	Anhui	6.49708	7.18748	0	3.7612	0.00957964	15.3129	2.63906	0.019337	0.68709	0.490119	40.5623	2.19722
002556	2019	Anhui	7.15815	7.84798	0	3.73767	0.00659498	14.9444	2.70805	0.026634	0.655524	0.439289	40.5623	2.19722
002661	2010	Hunan			0	0	0.0040926		2.56495	0.142089	0.554835	0.557826
002661	2011	Hunan			0	0	0.00576176		2.63906	0.148332	0.489988	0.525851
002661	2012	Hunan	5.55494	6.19555	0	3.04452	0.00668896	12.8038	2.70805	0.094144	0.216681	0.849674	61.3866	2.30259
002661	2013	Hunan	6.28587	6.18121	0	2.48491	0.0085009	12.7413	2.77259	0.087956	0.27608	0.808205	61.3866	2.19722
002661	2014	Hunan	5.66188	6.07115	0	3.04452	0.00679992	12.69	2.83321	0.062284	0.282488	0.690375	59.3714	2.19722
002661	2015	Hunan	6.42807	6.29546	0	2.77259	0.0088187	13.6752	2.89037	0.04311	0.185897	1.34682	57.8425	2.19722
002661	2016	Hunan	7.02434	6.65361	0	2.83321	0.00830976	13.5643	2.94444	0.055384	0.151418	1.14327	44.0487	2.19722
002661	2017	Hunan	6.32482	6.22482	0	2.70805	0.00659264	13.7253	2.99573	0.037495	0.279399	1.31899	44.4932	2.19722
002661	2018	Hunan	7.35734	6.8276	0	3.49651	0.00496483	13.8195	3.04452	0.046712	0.434023	1.38631	34.7965	2.19722
002661	2019	Hunan	7.85383	7.81874	0	3.66356	0.00677303	13.7901	3.09104	0.050152	0.454565	1.35823	28.0049	2.3979
002679	2010	Fujian			0	0	0.00556638		2.63906	0.121501	0.519386	2.99452
002679	2011	Fujian			0	0	0.00577383		2.70805	0.123408	0.456202	2.96291
002679	2012	Fujian	5.40025	5.43122	0	2.3979	0.0071969	15.2734	2.77259	0.058652	0.327524	6.05088	70.3173	2.19722
002679	2013	Fujian	5.2665	5.46175	0	2.3979	0.00834028	15.5568	2.83321	0.034983	0.5157	7.88927	70.3173	2.19722
002679	2014	Fujian	5.52977	5.52595	0	2.07944	0.00766283	15.4609	2.89037	0.033781	0.496387	7.30316	70.3173	2.19722
002679	2015	Fujian	5.27953	5.3852	0	1.38629	0.00671286	15.5491	2.94444	0.022369	0.561969	8.31548	70.3173	2.19722
002679	2016	Fujian	4.73576	5.29799	0	1.38629	0.0101927	15.679	2.99573	0.015267	0.558175	12.1305	70.3173	2.19722
002679	2017	Fujian	5.42849	5.63242	0	1.79176	0.00970874	15.57	3.04452	0.033106	0.534831	9.61815	70.3173	2.19722
002679	2018	Fujian	4.63975	4.90155	0	1.79176	0.0110919	15.6183	3.09104	0.027838	0.553796	10.117	70.3173	2.19722
002679	2019	Fujian	4.22962	4.29209	0	2.07944	0.00978508	15.6322	3.13549	0.002598	0.550539	13.0151	70.3173	2.19722
002696	2010	Guangxi			0	0	0.00394201		2.30259	0.092923	0.437788	0.686487
002696	2011	Guangxi			0	0	0.00621951		2.3979	0.100795	0.469983	0.640217
002696	2012	Guangxi	5.90733	5.15321	0	2.70805	0.0059321	12.9802	2.48491	0.066337	0.2616	1.05616	44.0282	2.19722
002696	2013	Guangxi	5.72496	4.92917	0	2.63906	0.00621648	12.9109	2.56495	0.041125	0.29783	0.994683	44.0282	1.60944
002696	2014	Guangxi	5.35309	5.24106	0	2.19722	0.00580098	12.8646	2.63906	0.035302	0.417202	0.958808	44.0282	1.60944
002696	2015	Guangxi	5.449	5.19011	0	2.30259	0.00841751	13.067	2.70805	0.032501	0.432883	1.01205	44.0282	1.60944
002696	2016	Guangxi	5.60447	5.42603	0	1.94591	0.00814917	13.0795	2.77259	0.035127	0.414065	0.925394	44.0282	1.60944
002696	2017	Guangxi	5.90455	6.45092	0	3.17805	0.00828655	13.6818	2.83321	0.034929	0.357314	1.49561	35.6879	1.60944
002696	2018	Guangxi	5.25452	5.9612		3.17805	0.00717173	13.7505	2.89037	0.019508	0.37934	1.18632	33.7423	1.94591
002696	2019	Guangxi	4.51912	3.75834	0	2.89037	0.00894577	13.7134	2.94444	-0.095411	0.526952	1.04256	38.1774	1.60944
002714	2010	Henan			0	0	0.00318429		2.30259	0.095976	0.543561	2.00664
002714	2011	Henan			0	0	0.0048		2.3979	0.239573	0.510428	1.31242
002714	2012	Henan			0	0	0.00282555		2.48491	0.154288	0.520044	1.43557
002714	2013	Henan	7.73643	8.36265	1	3.04452	0.00404294	13.7219	2.56495	0.093933	0.611435	1.58215	56.9981	2.19722
002714	2014	Henan	5.97143	5.15863	1	3.09104	0.00548148	13.9595	2.63906	0.019469	0.52705	1.58145	48.7979	2.07944
002714	2015	Henan	9.79629	9.48761	1	3.17805	0.00559441	14.0077	2.70805	0.084308	0.501664	2.35312	47.6024	2.07944
002714	2016	Henan	9.72696	9.63307	1	2.99573	0.00436793	13.5294	2.77259	0.179556	0.562191	2.30673	47.6024	2.07944
002714	2017	Henan	10.124	10.1956	1	3.52636	0.00693816	13.6995	2.83321	0.098381	0.470293	2.39431	42.4776	2.07944
002714	2018	Henan	9.59781	9.96379	1	3.63759	0.00780379	13.811	2.89037	0.017696	0.540658	2.22898	42.4776	1.94591
002714	2019	Henan	10.3981	9.51623	1	3.61092	0.00576858	13.8653	2.94444	0.119812	0.400385	2.61539	40.8511	1.94591
300021	2010	Gansu	5.19394	4.46437	0	3.09104	0.00302475	13.3575	1.60944	0.037341	0.477062	2.39804	52.7723	2.19722
300021	2011	Gansu	4.68067	5.27756	0	3.17805	0.00388322	13.2723	1.79176	0.026763	0.619069	2.80029	52.7723	2.19722
300021	2012	Gansu	5.16291	5.33944	0	3.2581	0.00484602	13.4936	1.94591	0.024215	0.648548	2.28394	52.7723	2.19722
300021	2013	Gansu	4.90173	4.37908	0	4.21951	0.0069584	13.6651	2.07944	0.012169	0.663526	1.97109	51.0652	2.19722
300021	2014	Gansu	5.23665	4.499	0	4.06044	0.00592085	13.7161	2.19722	0.013494	0.687484	1.94362	51.0652	2.19722
300021	2015	Gansu	5.61276	5.89718	1	4.27667	0.00599184	13.7544	2.30259	0.036232	0.679858	1.46117	52.0805	2.19722
300021	2016	Gansu	5.28014	5.34588	1	4.2485	0.00768029	14.2122	2.3979	0.024943	0.44609	2.4156	45.4797	2.07944
300021	2017	Gansu	6.06334	6.0293	1	3.89182	0.0068438	14.4491	2.48491	0.03454	0.507898	2.29897	22.7399	2.19722
300021	2018	Gansu	6.36663	6.41528	1	3.97029	0.00812065	14.7177	2.56495	0.028691	0.593344	2.14705	23.2955	2.19722
300021	2019	Gansu	6.93347	6.96476	1	4.15888	0.00899508	14.6766	2.63906	0.034145	0.58977	1.80766	23.2955	2.19722
300087	2010	Anhui	4.78697	4.88439	0	2.3979	0.00336323	15.4077	2.07944	0.056271	0.0893628	3.43432	8.7742	2.19722
300087	2011	Anhui	5.15461	5.2803	0	3.04452	0.00510204	15.6917	2.19722	0.029862	0.274417	3.18123	8.7742	2.19722
300087	2012	Anhui	5.07685	5.14699	0	2.3979	0.00586042	14.8504	2.30259	0.035516	0.317296	2.46366	8.7742	2.19722
300087	2013	Anhui	4.66529	4.59795	0	2.83321	0.00752624	14.7392	2.3979	0.02475	0.278869	2.15079	11.3864	2.19722
300087	2014	Anhui	4.55938	5.13702	0	2.99573	0.00655922	14.716	2.48491	0.023059	0.304966	2.2351	11.3864	2.07944
300087	2015	Anhui	4.85804	4.86997	0	2.77259	0.00484803	14.6772	2.56495	0.038702	0.2905	1.82369	9.4924	2.19722
300087	2016	Anhui	5.48092	4.76847	0	3.04452	0.00751644	14.799	2.63906	0.036635	0.388341	1.8891	10.9343	2.19722
300087	2017	Anhui	6.17007	5.86131	0	3.29584	0.00917722	14.7366	2.70805	0.061048	0.3873	1.67559	10.7177	2.19722
300087	2018	Anhui	5.36005	5.70634	0	3.4012	0.00957964	14.755	2.77259	0.048608	0.446393	2.09397	21.5	2.19722
300087	2019	Anhui	5.68272	5.57162	0	3.43399	0.00659498	14.6339	2.83321	0.050134	0.627548	1.4993	21.5	2.19722
300094	2010	Guangdong	5.12528	5.90285	0	2.89037	0.00486042	13.7363	2.19722	0.037882	0.213047	1.70052	45.258	2.19722
300094	2011	Guangdong	4.60351	4.22702	0	3.3673	0.00610054	13.5498	2.30259	0.005668	0.202872	1.57127	45.258	2.19722
300094	2012	Guangdong	3.80633	4.59557	1	2.70805	0.00634189	13.2877	2.3979	-0.107142	0.324114	1.44876	45.258	2.07944
300094	2013	Guangdong	4.92487	5.2165	1	3.71357	0.0064069	13.5432	2.48491	0.022193	0.367781	1.1497	45.258	2.07944
300094	2014	Guangdong	7.85755	8.10153	1	3.80666	0.00932913	13.6762	2.56495	0.081851	0.376156	1.29101	40.1184	2.19722
300094	2015	Guangdong	5.24231	5.16749	1	3.43399	0.00911667	13.7976	2.63906	0.008769	0.332383	1.25385	32.6798	2.19722
300094	2016	Guangdong	5.60008	6.15665	1	3.58352	0.00945946	13.7666	2.70805	0.030003	0.420507	1.19448	32.7167	2.19722
300094	2017	Guangdong	6.43911	6.58899	1	3.71357	0.00636132	13.866	2.77259	0.036261	0.509695	0.970469	32.4884	2.07944
300094	2018	Guangdong	7.43537	7.23439	1	3.66356	0.00647637	14.0314	2.83321	0.046499	0.558747	1.04962	27.1384	2.19722
300094	2019	Guangdong	4.38037	3.94019	1	4.09434	0.00549639	13.7855	2.89037	-0.094181	0.543764	1.08317	23.388	2.19722
300106	2010	Xinjiang	4.83285	5.22275	0	2.48491	0.00298463	14.3745	1.94591	0.046418	0.277445	2.49898	44.3215	2.19722
300106	2011	Xinjiang	4.74565	4.86604	0	2.48491	0.00386578	14.2844	2.07944	0.046476	0.307176	2.64093	44.3215	2.07944
300106	2012	Xinjiang	4.46679	5.20613	0	2.19722	0.00551442	14.0853	2.19722	0.027708	0.403089	2.28707	44.3215	2.19722
300106	2013	Xinjiang	4.75809	4.90722	0	2.07944	0.00688947	13.9376	2.30259	0.023257	0.463592	2.83553	44.3215	2.07944
300106	2014	Xinjiang	4.56329	4.47809	0	2.48491	0.00710309	14.2443	2.3979	0.01763	0.568291	2.26712	44.3215	2.19722
300106	2015	Xinjiang	4.28942	4.61444	0	3.04452	0.00626245	14.3415	2.48491	0.009235	0.677923	3.78541	44.3215	2.19722
300106	2016	Xinjiang	3.54359	3.51785	0	3.29584	0.00582627	14.6083	2.56495	-0.016865	0.605477	4.17237	44.1855	2.19722
300106	2017	Xinjiang	4.42528	3.69358	0	3.49651	0.00685965	14.6282	2.63906	-0.155186	0.704547	3.49849	42.2927	2.19722
300106	2018	Xinjiang	5.04043	4.85359	0	3.09104	0.00855096	14.3629	2.70805	0.010805	0.384965	1.67814	42.1736	2.19722
300106	2019	Xinjiang	3.6583	3.65917	0	2.83321	0.00452241	14.3369	2.77259	-0.048719	0.394957	1.61688	41.8195	2.19722
300138	2010	Hebei	5.20403	5.9286	0	2.3979	0.00293936	14.7573	2.30259	0.059997	0.187923	1.9672	9.9822	2.19722
300138	2011	Hebei	5.43498	5.33112	0	3.21888	0.00419776	14.2634	2.3979	0.066315	0.131882	1.04165	9.9822	2.19722
300138	2012	Hebei	5.36141	5.06888	1	2.89037	0.00527526	14.2301	2.48491	0.040494	0.309721	1.51955	9.9822	2.19722
300138	2013	Hebei	4.5414	5.01022	1	2.30259	0.00435299	14.4735	2.56495	0.006536	0.393014	1.3755	9.9822	2.19722
300138	2014	Hebei	5.15676	5.31921	1	2.70805	0.00770044	14.5128	2.63906	0.013707	0.331313	1.24937	9.9822	2.07944
300138	2015	Hebei	5.27887	5.94682	1	2.63906	0.00912606	14.7987	2.70805	0.034333	0.283296	1.57086	22.5944	2.07944
300138	2016	Hebei	5.58014	5.40498	1	3.49651	0.00976888	14.8464	2.77259	0.040079	0.388163	1.16421	18.5752	2.07944
300138	2017	Hebei	6.65039	6.03621	1	3.3673	0.00875018	14.9401	2.83321	0.044785	0.434726	1.03631	18.5752	2.07944
300138	2018	Hebei	6.01472	6.33287	1	2.70805	0.00830045	14.7627	2.89037	0.042425	0.481641	1.09586	19.1152	1.94591
300138	2019	Hebei	7.31958	7.25147	1	2.48491	0.00813008	15.03	2.94444	0.042123	0.613701	1.38033	19.1839	1.79176
300175	2010	Shandong	4.79897	5.5517	0	1.94591	0.00435414	13.9928	2.07944	0.12391	0.483118	0.947946	39.8355	2.19722
300175	2011	Shandong	5.59665	4.83905	0	2.19722	0.00648455	14.596	2.19722	0.074303	0.12622	1.66841	39.8355	2.19722
300175	2012	Shandong	4.90163	4.39272	0	2.3979	0.0047707	14.6119	2.30259	0.027939	0.13977	1.80023	39.8355	2.19722
300175	2013	Shandong	4.758	5.06207	0	2.56495	0.00703288	14.8962	2.3979	0.015603	0.345953	1.8598	39.8355	2.19722
300175	2014	Shandong	5.47049	5.78001	0	3.4012	0.00639612	14.7717	2.48491	0.059637	0.39231	1.8327	29.895	1.94591
300175	2015	Shandong	4.67338	5.17561	0	3.04452	0.00464233	15.091	2.56495	0.023861	0.396675	1.86101	22.4608	1.94591
300175	2016	Shandong	4.72853	5.35795	0	3.29584	0.0050623	15.173	2.63906	0.032233	0.335094	2.03754	22.4608	1.94591
300175	2017	Shandong	4.81317	5.46288	0	4.00733	0.00368574	14.7302	2.70805	0.04407	0.0779332	2.36556	22.4608	1.79176
300175	2018	Shandong	5.46859	5.0663	0	3.80666	0.00642828	14.9228	2.77259	0.041423	0.299574	4.04053	22.4608	1.60944
300175	2019	Shandong	5.47026	5.1373	0	3.09104	0.00407573	15.1735	2.83321	0.017484	0.338301	2.66732	12.7343	1.60944
300189	2010	Hainan	5.34696	5.72246	0	3.13549	0.00629723	13.8762	2.30259	0.140134	0.200612	1.13516	22.4125	2.19722
300189	2011	Hainan	5.72126	5.24962	0	2.07944	0.00432513	14.9079	2.3979	0.04574	0.0351742	3.13071	22.4125	2.19722
300189	2012	Hainan	5.58223	5.27543	0	2.89037	0.00394672	15.0757	2.48491	0.042959	0.0952623	3.67703	22.4125	2.07944
300189	2013	Hainan	4.51482	5.01545	0	2.99573	0.00582691	15.002	2.56495	0.020828	0.129791	3.70535	22.4125	2.19722
300189	2014	Hainan	3.71317	4.14163	0	2.48491	0.00630142	15.1572	2.63906	-0.074175	0.152389	5.25138	17.725	2.19722
300189	2015	Hainan	4.7236	4.90605	0	3.7612	0.00674298	15.5743	2.70805	-0.012132	0.100483	7.34762	17.725	2.07944
300189	2016	Hainan	4.79437	4.52475	0	3.68888	0.0093746	15.95	2.77259	0.008448	0.353604	2.81062	17.725	2.07944
300189	2017	Hainan	4.89344	4.20917	0	3.52636	0.010401	15.7307	2.83321	0.000504	0.17312	5.51877	13.9164	2.07944
300189	2018	Hainan	4.62478	4.69512	0	3.49651	0.00917555	15.8592	2.89037	0.01137	0.0593524	8.71196	13.9164	2.07944
300189	2019	Hainan	4.64234	4.67234	0	2.89037	0.00576831	16.2234	2.94444	-0.301219	0.0689075	9.97859	18.0027	2.19722
300268	2011	Hunan	5.80459	5.22182	0	2.19722	0.00576176	14.6777		0.065252	0.447135	3.11871	29.9925	2.19722
300268	2012	Hunan	4.51148	4.63333	0	2.30259	0.00668896	14.6689		-0.003712	0.470642	4.18235	29.9925	2.19722
300268	2013	Hunan	4.65088	3.70158	0	2.07944	0.0085009	14.0767		-0.398385	0.364862	6.08181	29.9925	1.60944
300268	2014	Hunan	4.76424	4.1934	0	1.60944	0.00679992	15.6889		0.01207	0.280532	61.1098	26.1849	1.60944
300268	2015	Hunan	3.72417	3.29572	0	1.09861	0.0088187	15.339		-0.373677	0.229594	38.7615	26.1849	1.94591
300268	2016	Hunan	4.74005	4.44092	0	1.79176	0.00830976	16.0314		0.024661	0.115422	0.414899	26.5664	2.07944
300268	2017	Hunan	4.48569	5.11115	0	2.77259	0.00659264	13.4844		0.015224	0.667138	0.546224	29.5308	1.94591
300268	2018	Hunan	4.68753	5.5441	0	3.21888	0.00496483	13.1598		0.033457	0.677872	0.354348	29.8999	1.79176
300268	2019	Hunan	4.08964	4.26704	0	3.13549	0.00677303	14.9857		-0.012755	0.938324	2.57245	29.8999	1.94591
300313	2010	Xinjiang			0	0	0.00298463		1.94591	0.150422	0.320792	2.84051
300313	2011	Xinjiang			0	0	0.00386578		2.07944	0.155673	0.318007	2.29981
300313	2012	Xinjiang	5.21975	4.32099	0	2.56495	0.00551442	14.4653	2.19722	0.044878	0.081709	5.18482	30.8437	2.07944
300313	2013	Xinjiang	4.85056	4.53845	0	2.77259	0.00688947	14.74	2.30259	0.019005	0.247551	6.465	30.8437	2.19722
300313	2014	Xinjiang	4.99577	5.01341	0	2.89037	0.00710309	14.7359	2.3979	0.003453	0.284544	5.00244	30.8437	2.19722
300313	2015	Xinjiang	4.58364	4.37841	0	2.83321	0.00626245	14.4847	2.48491	-0.052087	0.545356	3.69393	29.9972	2.19722
300313	2016	Xinjiang	3.80906	4.41643	0	3.17805	0.00582627	14.9761	2.56495	-0.214432	0.531146	2.27973	29.0986	2.19722
300313	2017	Xinjiang	4.70625	4.33505	0	3.46574	0.00685965	14.8442	2.63906	0.009273	0.475341	3.53778	29.0986	2.19722
300313	2018	Xinjiang	3.99356	4.43511	0	2.70805	0.00855096	15.8362	2.70805	-1.38734	0.853316	13.3335	18.3485	2.19722
300313	2019	Xinjiang	4.61122	3.41018	0	2.63906	0.00452241	15.7098	2.77259	-0.052523	0.871657	4.99289	18.3485	2.19722
600097	2010	Shanghai	5.2411	4.67176	0	1.60944	0.00308899	14.52	2.56495	0.021984	0.488155	2.12298	43.0153	2.19722
600097	2011	Shanghai	5.68316	5.21123	0	1.09861	0.00409249	14.0254	2.63906	0.049309	0.487329	1.81506	43.0153	2.19722
600097	2012	Shanghai	5.76183	6.0413	0	0.693147	0.00274394	13.9217	2.70805	0.097481	0.397583	1.6114	43.0153	2.19722
600097	2013	Shanghai	5.5012	5.92896	0	1.09861	0.00464893	13.8922	2.77259	0.079318	0.344435	1.59389	43.0153	2.19722
600097	2014	Shanghai	5.36748	6.07926	0	1.79176	0.0061657	13.916	2.83321	0.078566	0.320164	1.62599	43.0153	2.19722
600097	2015	Shanghai	4.41471	4.56162	0	1.38629	0.00517866	13.8462	2.89037	-0.093782	0.32636	1.74286	43.0153	2.19722
600097	2016	Shanghai	4.54175	4.52926	0	2.30259	0.00507051	14.223	2.94444	0.004643	0.524294	1.51124	43.0153	2.19722
600097	2017	Shanghai	6.33419	5.78044	0	2.83321	0.00494203	14.1953	2.99573	0.070057	0.146748	1.00766	42.2566	2.07944
600097	2018	Shanghai	6.88877	6.54835	0	2.63906	0.00618132	14.4765	3.04452	0.063297	0.278042	1.20772	42.2566	1.94591
600097	2019	Shanghai	6.99596	6.83557	0	2.77259	0.00545915	14.63	3.09104	0.07088	0.294102	1.16371	42.2566	2.19722
600127	2010	Hunan	4.78613	4.62994	0	1.60944	0.0040926	13.2265	2.48491	0.004491	0.611961	1.18205	20.618	1.60944
600127	2011	Hunan	3.48557	3.86533	0	1.94591	0.00576176	13.2346	2.56495	-0.050851	0.64366	0.975695	17.9181	1.60944
600127	2012	Hunan	4.25088	4.31645	0	1.94591	0.00668896	13.2156	2.63906	0.005136	0.628727	0.919836	17.0181	1.79176
600127	2013	Hunan	5.05908	4.83487	1	2.19722	0.0085009	13.3764	2.70805	0.008954	0.358304	0.941973	22.3362	1.79176
600127	2014	Hunan	5.08452	4.41516	1	2.77259	0.00679992	13.5164	2.77259	0.009461	0.329424	0.815165	22.3362	1.94591
600127	2015	Hunan	3.70492	3.76814	1	3.09104	0.0088187	13.6929	2.83321	-0.114491	0.502307	0.658463	22.3362	1.94591
600127	2016	Hunan	4.90241	4.62913	1	3.29584	0.00830976	13.8856	2.89037	0.005111	0.566709	0.818065	22.3362	1.94591
600127	2017	Hunan	4.30085	4.33035	1	3.49651	0.00659264	13.984	2.94444	0.005084	0.609715	0.738959	22.3362	1.94591
600127	2018	Hunan	3.55141	4.1792	1	3.43399	0.00496483	14.0489	2.99573	-0.024772	0.647572	0.728049	22.3362	1.94591
600127	2019	Hunan	4.52902	4.91939	1	3.43399	0.00677303	14.1847	3.04452	0.004916	0.590087	0.466584	22.3362	1.94591
600191	2010	Neimenggu	3.99203	3.76781	0	1.79176	0.0053581	14.328	2.48491	-0.029752	0.240685	17.2381	31.4927	2.19722
600191	2011	Neimenggu	4.36167	4.06834	0	1.79176	0.00549192	14.2964	2.56495	0.017248	0.210197	12.708	31.4927	2.19722
600191	2012	Neimenggu	4.88934	4.33081	0	2.07944	0.0077506	14.2401	2.63906	0.002604	0.163985	11.4147	31.4927	2.19722
600191	2013	Neimenggu	4.97885	4.90057	0	1.79176	0.00777676	14.4332	2.70805	0.002966	0.270637	10.2911	31.4927	2.19722
600191	2014	Neimenggu	4.68243	4.94705	0	1.38629	0.00867919	15.4041	2.77259	0.004857	0.273834	9.56484	31.4927	1.94591
600191	2015	Neimenggu	6.17985	6.7063	0	1.38629	0.00681674	15.4051	2.83321	0.057902	0.166837	77.7892	31.4927	1.94591
600191	2016	Neimenggu	4.75431	4.45924	0	1.09861	0.00591216	15.3332	2.89037	0.004145	0.154395	65.1859	31.4927	1.94591
600191	2017	Neimenggu	4.62537	4.10593	0	1.09861	0.00959041	15.3535	2.94444	0.004971	0.141588	14.3212	31.4927	1.94591
600191	2018	Neimenggu	4.07554	4.38322	0	1.94591	0.00902256	15.2509	2.99573	-0.055069	0.136142	32.3736	31.4927	1.94591
600191	2019	Neimenggu	4.73351	4.7859	0	1.09861	0.00867541	15.2331	3.04452	0.0118	0.0667572	18.2071	31.4927	2.19722
600195	2010	Beijing	9.2747	9.11602	0	2.48491	0.00473723	14.1122	2.48491	0.117726	0.403298	1.0915	58.4615	2.19722
600195	2011	Beijing	10.3312	10.3423	0	2.3979	0.00554708	13.9809	2.56495	0.167735	0.251082	0.969703	58.4615	2.07944
600195	2012	Beijing	8.1642	8.31191	0	1.79176	0.00387987	13.5089	2.63906	0.080615	0.274906	0.96791	58.4615	2.19722
600195	2013	Beijing	8.50175	8.39605	1	1.94591	0.00666047	13.7456	2.70805	0.066581	0.236191	1.0204	53.0479	2.07944
600195	2014	Beijing	8.56705	8.12794	1	1.94591	0.0056616	13.821	2.77259	0.066298	0.259614	1.06048	53.0479	1.94591
600195	2015	Beijing	8.32274	8.44513	1	2.3979	0.00769102	13.8361	2.83321	0.064043	0.235657	1.03688	52.3547	1.79176
600195	2016	Beijing	9.50022	9.78535	1	1.79176	0.0085614	14.1374	2.89037	0.059798	0.387439	1.51758	51.9127	1.60944
600195	2017	Beijing	9.71879	10.2926	1	1.60944	0.00788367	14.1854	2.94444	0.065754	0.374448	1.53924	49.9127	1.94591
600195	2018	Beijing	9.86883	10.4532	1	2.07944	0.0075591	14.2931	2.99573	0.065516	0.34828	1.54113	49.9127	1.94591
600195	2019	Beijing	8.50591	8.75044	0	2.30259	0.00752806	14.1355	3.04452	0.051208	0.188439	1.3781	49.9127	1.94591
600201	2010	Neimenggu	5.86973	6.34916	0	1.60944	0.0053581	14.1914	2.83321	0.072238	0.468683	2.37015	11.9652	2.19722
600201	2011	Neimenggu	7.06246	6.46638	0	1.79176	0.00549192	14.5317	2.89037	0.085191	0.425539	2.99462	11.9652	2.19722
600201	2012	Neimenggu	6.69189	6.7583	0	1.38629	0.0077506	14.4716	2.94444	0.068301	0.427669	3.38351	11.9652	2.19722
600201	2013	Neimenggu	8.23495	8.11916	0	1.94591	0.00777676	17.0412	2.99573	0.145565	0.251117	2.54946	11.9652	2.19722
600201	2014	Neimenggu	9.71916	9.70955	0	2.19722	0.00867919	14.5077	3.04452	0.191667	0.222832	1.97378	11.7542	2.19722
600201	2015	Neimenggu	10.052	9.99667	0	3.4012	0.00681674	14.6953	3.09104	0.18734	0.188856	2.04589	11.7312	2.19722
600201	2016	Neimenggu	9.93058	9.85873	0	2.83321	0.00591216	15.1524	3.13549	0.14784	0.136864	2.86595	10.9598	2.19722
600201	2017	Neimenggu	10.0441	10.3482	0	2.63906	0.00959041	15.3575	3.17805	0.152757	0.212127	2.98977	10.4632	2.19722
600201	2018	Neimenggu	9.6638	10.1685	0	2.63906	0.00902256	15.2447	3.21888	0.118736	0.172756	3.32869	10.4485	2.19722
600201	2019	Neimenggu	7.45061	7.64806	0	2.77259	0.00867541	15.1802	3.2581	0.040619	0.128321	4.95737	10.8595	1.94591
600251	2010	Xinjiang	4.56862	4.74294	0	1.38629	0.00298463	14.5819	2.3979	0.001492	0.630497	2.79699	21.0558	2.19722
600251	2011	Xinjiang	6.59834	6.64504	0	1.94591	0.00386578	14.6832	2.48491	0.052831	0.634453	2.87787	21.0558	2.30259
600251	2012	Xinjiang	7.68653	7.2195	0	1.79176	0.00551442	14.8938	2.56495	0.086235	0.578605	2.62799	21.0558	2.19722
600251	2013	Xinjiang	8.53082	7.77247	0	1.94591	0.00688947	14.9807	2.63906	0.107157	0.486857	2.13804	44.3155	2.19722
600251	2014	Xinjiang	6.54399	6.55606	0	3.82864	0.00710309	14.9993	2.70805	0.048988	0.440978	3.16883	40.8914	2.19722
600251	2015	Xinjiang	6.92795	6.37961	0	3.68888	0.00626245	14.9949	2.77259	0.040152	0.432702	2.47175	40.8914	2.19722
600251	2016	Xinjiang	4.90625	4.76089	0	3.55535	0.00582627	15.1257	2.83321	0.013607	0.432836	2.42788	40.8914	2.19722
600251	2017	Xinjiang	5.50891	5.09233	0	3.78419	0.00685965	15.3805	2.89037	0.016687	0.542969	3.14896	40.8914	2.19722
600251	2018	Xinjiang	5.70393	5.8608	0	3.43399	0.00855096	15.8703	2.94444	0.014544	0.616843	2.85685	40.8914	2.19722
600251	2019	Xinjiang	7.20151	6.75312	0	3.66356	0.00452241	15.8482	2.99573	0.03559	0.499089	1.53539	40.8914	2.19722
600257	2010	Hunan	5.1123	5.27339	0	1.79176	0.0040926	13.7408	2.3979	0.061826	0.489089	2.6836	21.7157	1.60944
600257	2011	Hunan	4.63816	5.24058	0	2.07944	0.00576176	13.6206	2.48491	0.015427	0.459617	2.29779	21.7157	1.60944
600257	2012	Hunan	5.20008	4.95149	1	1.79176	0.00668896	13.3186	2.56495	0.013075	0.49287	2.25771	21.7157	1.60944
600257	2013	Hunan	6.44443	6.4176	1	1.79176	0.0085009	13.6077	2.63906	0.112705	0.408573	2.19237	21.7157	1.60944
600257	2014	Hunan	4.78371	4.1202	1	3.17805	0.00679992	13.7786	2.70805	0.002372	0.433665	2.09715	22.1939	1.60944
600257	2015	Hunan	4.45245	4.82852	0	3.09104	0.0088187	13.8905	2.77259	0.003345	0.469842	1.85873	22.1939	1.60944
600257	2016	Hunan	4.21649	4.24739	1	3.29584	0.00830976	14.0077	2.83321	0.004665	0.20341	1.81101	21.7421	1.60944
600257	2017	Hunan	4.46112	4.30977	1	2.94444	0.00659264	14.0424	2.89037	0.005713	0.205142	1.6883	21.7421	1.60944
600257	2018	Hunan	4.6145	4.63673	1	3.13549	0.00496483	14.1401	2.94444	0.009433	0.245769	1.68461	21.7421	1.60944
600257	2019	Hunan	4.42757	4.67393	1	2.99573	0.00677303	14.1227	2.99573	-0.091994	0.302799	1.53258	21.7421	1.60944
600265	2010	Yunnan	4.93805	4.61539	0	1.38629	0.00485069	12.8159	2.3979	0.006628	0.581862	2.71867	24.6739	2.19722
600265	2011	Yunnan	4.18034	4.32275	0	2.19722	0.00527585	12.9022	2.48491	-0.243335	0.742767	1.92063	24.6739	2.07944
600265	2012	Yunnan	4.46587	4.45672	0	1.09861	0.00425407	13.0143	2.56495	-0.218158	0.921149	4.09722	24.6739	2.19722
600265	2013	Yunnan	4.90239	4.64834	0	0.693147	0.0067156	13.1614	2.63906	0.025685	0.901706	2.15026	24.6739	2.19722
600265	2014	Yunnan	4.28017	4.20751	1	0	0.00629243	12.9488	2.70805	-0.11224	0.985145	4.33812	24.6739	2.19722
600265	2015	Yunnan	3.0183	4.00807	1	0.693147	0.00674992	12.8211	2.77259	-0.266287	1.24905	3.90382	27.5059	2.19722
600265	2016	Yunnan	5.01469	4.45403	1	2.07944	0.00952258	13.2955	2.83321	0.105288	0.947344	4.65739	24.6739	2.19722
600265	2017	Yunnan	3.99308	3.66448	1	2.30259	0.00682245	13.4581	2.89037	-0.095817	0.92	4.88768	37	2.19722
600265	2018	Yunnan	5.03679	4.80471	1	2.19722	0.0080897	13.7589	2.94444	0.015455	0.911959	3.10843	29.9999	2.19722
600265	2019	Yunnan	4.14073	4.53518	1	1.79176	0.00553885	13.7547	2.99573	0.009684	0.897133	1.71763	54.9999	1.94591
600275	2010	Hubei	4.59013	4.30936	0	1.60944	0.0063955	16.0341	2.3979	0.00844	0.910109	14.2996	20.7672	1.94591
600275	2011	Hubei	3.98414	4.40416	0	1.38629	0.00668181	16.013	2.48491	-0.010763	0.918231	208.152	20.7672	2.19722
600275	2012	Hubei	4.91989	5.04203	0	0.693147	0.00686178	13.6371	2.56495	0.014949	0.261217	26.3714	20.7672	2.19722
600275	2013	Hubei	4.24035	3.86269	0	0.693147	0.00515105	13.544	2.63906	-0.123958	0.313109	26.812	20.7672	2.19722
600275	2014	Hubei	4.5116	4.53865	0	1.09861	0.00905684	13.6965	2.70805	0.015538	0.394739	30.7803	20.7672	1.79176
600275	2015	Hubei	3.73517	3.59545	0	1.60944	0.00717274	13.7474	2.77259	-0.092883	0.517628	34.2427	20.7672	1.94591
600275	2016	Hubei	3.72712	3.89248	0	1.38629	0.00802508	13.564	2.83321	-0.127281	0.554766	18.1696	20.7672	1.94591
600275	2017	Hubei	4.34275	4.70181	0	1.38629	0.00923191	13.579	2.89037	0.012127	0.549565	22.8053	20.7672	1.94591
600275	2018	Hubei	4.43768	4.3329	0	1.60944	0.00954304	13.1703	2.94444	0.017891	0.360764	6.31273	20.7672	1.79176
600275	2019	Hubei	4.2755	4.35836	0	1.60944	0.00944081	13.1448	2.99573	-0.082803	0.398541	5.7394	20.7672	1.79176
600298	2010	Hubei	9.36858	9.61489	0	1.60944	0.0063955	14.7892	2.48491	0.114445	0.472574	1.39634	42.3993	2.3979
600298	2011	Hubei	9.38216	9.24259	0	2.07944	0.00668181	14.9231	2.56495	0.081732	0.350204	1.60782	39.3656	2.3979
600298	2012	Hubei	8.59692	8.79013	0	1.38629	0.00686178	15.076	2.63906	0.051451	0.476868	2.00692	39.3656	2.3979
600298	2013	Hubei	7.04863	7.57765	1	1.09861	0.00515105	13.8191	2.70805	0.028716	0.537558	2.03209	39.3656	2.3979
600298	2014	Hubei	7.67273	7.46631	1	2.94444	0.00905684	14.025	2.77259	0.028147	0.517451	1.71921	39.3656	2.3979
600298	2015	Hubei	9.10113	8.73624	1	2.99573	0.00717274	13.9509	2.83321	0.051432	0.472739	1.47074	39.3656	2.3979
600298	2016	Hubei	10.2753	10.3818	1	3.3322	0.00802508	13.7749	2.89037	0.085217	0.483932	1.39444	39.9781	2.3979
600298	2017	Hubei	10.0214	9.54897	1	3.61092	0.00923191	13.8531	2.94444	0.111203	0.490054	1.38984	39.9781	2.3979
600298	2018	Hubei	9.68417	10.0394	1	3.71357	0.00954304	13.8394	2.99573	0.100188	0.49297	1.34322	39.9781	2.3979
600298	2019	Hubei	9.84418	9.6675	1	3.55535	0.00944081	13.9246	3.04452	0.094874	0.465269	1.29452	39.9781	2.3979
600313	2010	Beijing	4.92613	5.45087	0	1.79176	0.00473723	15.937	2.3979	0.100026	0.113926	1.09586	32.906	2.3979
600313	2011	Beijing	5.25541	4.69566	0	1.79176	0.00554708	14.8344	2.48491	0.027425	0.218266	0.618365	32.906	2.30259
600313	2012	Beijing	4.87587	4.90816	0	2.19722	0.00387987	15.2979	2.56495	0.029397	0.297268	0.620082	27.2539	2.3979
600313	2013	Beijing	5.80503	5.86171	0	1.79176	0.00666047	14.9999	2.63906	0.047993	0.254612	0.700456	27.2539	1.79176
600313	2014	Beijing	6.46211	6.6359	0	2.56495	0.0056616	15.0069	2.70805	0.066209	0.264305	0.761872	27.2539	1.94591
600313	2015	Beijing	6.66166	6.57557	0	3.09104	0.00769102	14.6594	2.77259	0.036753	0.334447	0.987402	23.1242	1.94591
600313	2016	Beijing	5.4421	5.62676	0	2.83321	0.0085614	14.8223	2.83321	0.022663	0.378205	0.933691	23.1242	1.94591
600313	2017	Beijing	4.31048	3.81432	0	3.3673	0.00788367	14.7341	2.89037	-0.111861	0.401028	0.916295	23.1242	1.94591
600313	2018	Beijing	4.9068	5.06626	0	3.71357	0.0075591	14.7762	2.94444	0.017677	0.326687	0.903948	23.1242	1.79176
600313	2019	Beijing	4.92737	4.94075	0	3.68888	0.00752806	14.8497	2.99573	0.014669	0.314979	0.601365	23.1242	1.79176
600354	2010	Gansu	7.96047	8.00767	0	1.38629	0.00302475	14.6853	2.48491	0.070901	0.674788	2.10355	15.663	2.19722
600354	2011	Gansu	6.29744	6.97576	0	1.60944	0.00388322	14.8263	2.56495	0.033642	0.594415	2.21574	15.2233	2.3979
600354	2012	Gansu	4.72836	4.06792	0	1.79176	0.00484602	14.9708	2.63906	-0.009522	0.649999	2.30115	15.2233	2.3979
600354	2013	Gansu	5.87425	6.00865	0	1.38629	0.0069584	14.964	2.70805	0.025225	0.604796	2.1984	15.2233	2.3979
600354	2014	Gansu	4.2334	4.56492	0	2.07944	0.00592085	14.9368	2.77259	-0.073822	0.664097	2.94684	15.2233	2.3979
600354	2015	Gansu	5.40751	5.55669	0	2.63906	0.00599184	15.0983	2.83321	0.015914	0.51511	2.70498	12.9159	2.3979
600354	2016	Gansu	4.00847	4.3444	0	2.19722	0.00768029	14.9992	2.89037	-0.106268	0.539441	4.62701	12.9159	2.3979
600354	2017	Gansu	4.21677	3.83311	0	3.29584	0.0068438	14.9167	2.94444	-0.030794	0.52909	5.70308	12.9159	2.19722
600354	2018	Gansu	4.13394	3.79685	0	2.89037	0.00812065	14.7691	2.99573	-0.124564	0.599401	2.76924	12.9159	2.19722
600354	2019	Gansu	4.32996	3.73216	0	3.17805	0.00899508	14.7152	3.04452	-0.109872	0.720919	1.65975	12.9159	2.19722
600359	2010	Xinjiang	4.5537	5.19868	0	2.07944	0.00298463	13.0513	2.3979	0.003877	0.709624	2.09211	50.7944	1.94591
600359	2011	Xinjiang	4.58862	3.9288	0	2.19722	0.00386578	12.9996	2.48491	-0.213053	0.937174	2.3445	50.7944	1.94591
600359	2012	Xinjiang	5.0084	5.73985	0	1.79176	0.00551442	12.7565	2.56495	0.017701	0.826146	1.96773	50.7944	1.94591
600359	2013	Xinjiang	4.62909	4.02629	0	2.30259	0.00688947	13.7227	2.63906	-0.008235	0.842512	2.20252	50.7944	1.94591
600359	2014	Xinjiang	4.7703	4.32079	0	2.48491	0.00710309	14.0147	2.70805	-0.001979	0.651041	3.66624	41.9027	1.79176
600359	2015	Xinjiang	4.24811	4.02009	0	2.70805	0.00626245	13.9015	2.77259	-0.005064	0.693886	4.34883	39.9107	1.94591
600359	2016	Xinjiang	4.30577	3.73574	0	3.43399	0.00582627	13.789	2.83321	-0.063644	0.764021	1.79405	40.3173	1.94591
600359	2017	Xinjiang	4.69769	4.77916	0	3.3322	0.00685965	14.2987	2.89037	0.005975	0.735305	2.35558	40.3173	1.94591
600359	2018	Xinjiang	4.28452	4.0884	0	3.29584	0.00855096	14.0646	2.94444	-0.10337	0.784741	3.41525	40.3173	1.94591
600359	2019	Xinjiang	4.80155	4.55164	0	2.83321	0.00452241	13.9022	2.99573	0.004736	0.755216	3.18587	40.3173	1.94591
600371	2010	Heilongjiang	5.27442	5.62162	0	1.94591	0.00537423	14.0648	2.70805	0.061479	0.519036	1.30012	61.2001	2.07944
600371	2011	Heilongjiang	5.10896	5.88236	0	1.09861	0.00546697	14.3767	2.77259	0.086686	0.587803	1.79279	61.2001	2.19722
600371	2012	Heilongjiang	5.70985	5.88825	0	2.07944	0.00421941	14.3932	2.83321	0.086997	0.564832	1.56173	61.2001	2.07944
600371	2013	Heilongjiang	4.13508	4.23982	0	1.38629	0.00497256	14.6182	2.89037	-0.037957	0.617763	2.453	51.2001	2.07944
600371	2014	Heilongjiang	4.5849	5.01993	0	1.09861	0.00336022	14.6273	2.94444	0.003302	0.49663	1.81414	48.7563	2.19722
600371	2015	Heilongjiang	4.12679	5.03802	0	2.19722	0.00201023	14.7405	2.99573	0.009337	0.407269	1.79792	48.7563	2.19722
600371	2016	Heilongjiang	4.77074	4.69888	0	3.17805	0.00446659	14.8768	3.04452	0.075538	0.403054	2.3501	48.7563	2.19722
600371	2017	Heilongjiang	5.45863	5.47945	0	2.56495	0.00397577	14.9896	3.09104	0.081464	0.332032	2.9746	48.7563	1.60944
600371	2018	Heilongjiang	5.20232	4.80355	0	2.89037	0.00583942	15.0345	3.13549	0.073811	0.346324	2.98762	48.7563	1.60944
600371	2019	Heilongjiang	5.2836	5.16329	0	2.56495	0.00404367	15.1035	3.17805	0.082374	0.315948	2.89639	48.7563	1.60944
600467	2010	Shandong	5.84475	6.47289	0	2.63906	0.00435414	13.9746	2.83321	0.068133	0.323761	2.73994	46.2097	2.19722
600467	2011	Shandong	6.59836	7.4462	0	1.94591	0.00648455	14.5178	2.89037	0.055653	0.259728	4.18847	41.5149	2.19722
600467	2012	Shandong	7.40227	7.47511	0	2.3979	0.0047707	14.5073	2.94444	0.054469	0.246084	3.74526	41.5397	2.19722
600467	2013	Shandong	5.63116	5.62586	0	2.83321	0.00703288	14.6196	2.99573	0.024441	0.296956	4.31576	41.5397	2.19722
600467	2014	Shandong	4.37654	4.88715	0	2.94444	0.00639612	14.7409	3.04452	0.002969	0.384409	5.37897	41.5397	2.19722
600467	2015	Shandong	4.44875	4.58688	0	3.2581	0.00464233	14.0942	3.09104	0.00596	0.427065	5.20291	40.6863	2.19722
600467	2016	Shandong	4.78125	5.05951	0	2.89037	0.0050623	13.8802	3.13549	0.008318	0.440534	5.01801	40.6863	2.07944
600467	2017	Shandong	5.23485	5.0622	0	3.09104	0.00368574	14.2938	3.17805	0.009035	0.479911	4.79623	40.6863	2.19722
600467	2018	Shandong	5.44728	5.8645	0	2.63906	0.00642828	14.0377	3.21888	0.010681	0.486729	5.1808	40.8985	2.19722
600467	2019	Shandong	4.998	5.09326	0	2.48491	0.00407573	14.2107	3.2581	0.014339	0.490338	5.20405	41.2408	2.19722
600506	2010	Xinjiang	4.96122	4.3776	0	1.79176	0.00298463	15.3302	2.3979	0.009392	0.148688	5.40823	25.2228	1.94591
600506	2011	Xinjiang	4.74051	4.93919	0	1.38629	0.00386578	15.3746	2.48491	0.015497	0.120015	2.37122	25.2228	1.94591
600506	2012	Xinjiang	4.79132	3.96338	0	2.19722	0.00551442	15.1174	2.56495	-0.018947	0.140445	5.44582	25.2228	1.94591
600506	2013	Xinjiang	4.1072	4.86203	0	1.60944	0.00688947	15.3414	2.63906	0.013471	0.0496221	2.63696	25.2228	1.94591
600506	2014	Xinjiang	4.44901	4.37831	0	1.38629	0.00710309	15.3189	2.70805	-0.056707	0.0555201	2.57391	25.2228	1.94591
600506	2015	Xinjiang	4.30186	4.52477	0	1.09861	0.00626245	15.4767	2.77259	0.020743	0.0736286	5.18673	23.8838	1.94591
600506	2016	Xinjiang	4.28925	4.71335	0	2.19722	0.00582627	15.6099	2.83321	-0.020262	0.053933	4.24449	23.8838	1.94591
600506	2017	Xinjiang	4.91738	5.00402	0	1.79176	0.00685965	15.6316	2.89037	0.017205	0.060227	4.51779	23.8838	1.94591
600506	2018	Xinjiang	4.51157	4.71604	0	1.60944	0.00855096	15.6463	2.94444	0.01512	0.0589917	7.03681	23.8838	1.94591
600506	2019	Xinjiang	4.77548	4.43786	0	1.38629	0.00452241	15.646	2.99573	-0.026351	0.0650434	13.3064	23.8838	1.94591
600540	2010	Xinjiang	4.91573	5.33687	0	2.30259	0.00298463	12.704	2.3979	0.016713	0.606587	1.34461	49.4924	2.19722
600540	2011	Xinjiang	4.1119	4.24231	0	2.30259	0.00386578	12.8054	2.48491	-0.098169	0.749039	1.5669	49.4924	1.94591
600540	2012	Xinjiang	5.18886	4.59095	0	2.56495	0.00551442	13.2308	2.56495	0.005203	0.660894	0.907084	49.4924	2.19722
600540	2013	Xinjiang	3.59843	4.37691	0	2.83321	0.00688947	13.4218	2.63906	-0.016702	0.675205	1.95223	49.4924	2.19722
600540	2014	Xinjiang	4.48166	4.88544	0	2.94444	0.00710309	13.5694	2.70805	-0.003132	0.582264	3.04637	43.014	2.07944
600540	2015	Xinjiang	4.61831	4.41996	0	2.77259	0.00626245	13.5147	2.77259	-0.052663	0.571517	2.44708	41.1183	2.07944
600540	2016	Xinjiang	3.97544	4.65716	0	2.89037	0.00582627	13.4206	2.83321	-0.283572	0.78884	2.40626	41.1183	2.07944
600540	2017	Xinjiang	4.53369	4.90207	0	2.89037	0.00685965	13.361	2.89037	0.010779	0.752807	2.0472	41.1183	2.07944
600540	2018	Xinjiang	5.36292	4.71095	0	2.83321	0.00855096	14.7721	2.94444	0.01662	0.755144	1.48443	42.1731	2.07944
600540	2019	Xinjiang	4.96902	4.77681	0	2.89037	0.00452241	14.6885	2.99573	0.012302	0.602567	1.17255	42.1731	2.07944
600598	2010	Heilongjiang	9.0847	8.97195	0	1.38629	0.00537423	13.0247	2.48491	0.019413	0.671928	1.94032	64.1433	2.3979
600598	2011	Heilongjiang	10.1556	9.53086	0	1.38629	0.00546697	13.0419	2.56495	0.023525	0.658822	1.35065	64.1433	2.3979
600598	2012	Heilongjiang	3.8947	3.80291	0	1.38629	0.00421941	12.9438	2.63906	-0.020284	0.650144	1.15386	64.1433	2.30259
600598	2013	Heilongjiang	4.12849	3.9742	0	1.94591	0.00497256	12.8695	2.70805	-0.036851	0.639661	1.47217	64.1433	2.07944
600598	2014	Heilongjiang	9.81902	9.60249	0	2.19722	0.00336022	12.4267	2.77259	0.087806	0.314799	1.60917	64.1433	2.19722
600598	2015	Heilongjiang	9.90334	10.431	0	1.94591	0.00201023	12.3197	2.83321	0.085949	0.236119	1.97973	64.1433	2.19722
600598	2016	Heilongjiang	9.63144	10.1905	0	2.56495	0.00446659	12.387	2.89037	0.092167	0.261601	2.50171	64.1433	2.19722
600598	2017	Heilongjiang	9.66332	9.77106	0	2.07944	0.00397577	12.3158	2.94444	0.099713	0.231636	2.55545	64.1433	2.19722
600598	2018	Heilongjiang	9.85488	9.52488	0	2.48491	0.00583942	12.3241	2.99573	0.114793	0.208888	2.44227	64.1433	2.07944
600598	2019	Heilongjiang	10.0719	9.8731	0	2.48491	0.00404367	12.3223	3.04452	0.10625	0.180427	2.52155	64.1433	2.07944
600873	2010	Xizang	9.51862	9.76794	0		0.00292436	14.9835	2.70805	0.084023	0.475776	1.87481	31.5372	2.19722
600873	2011	Xizang	10.2618	10.0601	0	2.07944	0.007387	13.9934	2.77259	0.051984	0.628326	2.01579	31.5372	2.19722
600873	2012	Xizang	9.8722	10.3937	0	2.07944	0.00544959	14.2885	2.83321	0.035549	0.679425	2.28903	31.5372	2.07944
600873	2013	Xizang	9.90322	9.51785	0	1.38629	0.00492156	14.4316	2.89037	0.021572	0.571055	2.40523	27.4788	2.07944
600873	2014	Xizang	9.65761	10.4429	0	1.09861	0.00584997	14.4721	2.94444	0.024578	0.593139	2.08837	27.4788	2.19722
600873	2015	Xizang	10.0148	9.56291	0	0	0.00644588	14.3534	2.99573	0.024522	0.528908	1.53288	27.4788	2.07944
600873	2016	Xizang	10.3045	10.229	0	2.07944	0.00892551	14.3097	3.04452	0.062837	0.452581	1.531	27.4788	2.07944
600873	2017	Xizang	9.57846	10.2981	0	2.07944	0.00639659	14.3466	3.09104	0.069936	0.45267	1.53626	27.4788	1.60944
600873	2018	Xizang	9.51761	10.1305	0	1.94591	0.00855941	14.3669	3.13549	0.053505	0.508386	1.50735	27.4792	1.60944
600873	2019	Xizang	10.1802	9.64344	0	1.94591	0.00992732	14.3194	3.17805	0.05195	0.522897	1.32735	27.5136	1.60944
600962	2010	Beijing	4.16544	4.43161	0	2.07944	0.00473723	14.2676	2.19722	-0.026425	0.485404	2.17094	44.622	2.3979
600962	2011	Beijing	5.45835	5.53558	0	1.79176	0.00554708	13.9736	2.30259	0.035076	0.462423	1.80596	44.3749	2.3979
600962	2012	Beijing	5.38694	5.36484	0	2.19722	0.00387987	13.9367	2.3979	0.020077	0.532297	1.6826	44.3749	2.3979
600962	2013	Beijing	4.25186	4.35614	0	1.94591	0.00666047	13.9584	2.48491	-0.043927	0.530641	1.8175	44.3749	2.3979
600962	2014	Beijing	4.3937	3.81977	0	1.38629	0.0056616	13.959	2.56495	-0.057572	0.583106	2.55023	44.3749	2.3979
600962	2015	Beijing	5.40583	5.7206	0	1.60944	0.00769102	13.8093	2.63906	0.025542	0.477406	1.70816	44.5656	2.3979
600962	2016	Beijing	4.54416	4.48689	0	1.09861	0.0085614	13.7574	2.70805	0.005129	0.438856	1.82833	44.5656	2.19722
600962	2017	Beijing	4.21214	4.64648	0	1.38629	0.00788367	13.9674	2.77259	0.006644	0.473698	1.86936	44.5656	2.19722
600962	2018	Beijing	5.00098	4.57114	0	1.60944	0.0075591	14.0205	2.83321	0.005214	0.498896	2.02896	44.5656	2.19722
600962	2019	Beijing	5.02836	5.16219	0	1.09861	0.00752806	14.2579	2.89037	0.006547	0.579647	1.76919	44.5656	2.19722
600965	2010	Hebei	3.79707	4.20831	0	1.09861	0.00293936	12.7747	2.48491	-0.052373	0.257784	1.26198	27.6616	2.19722
600965	2011	Hebei	4.53277	4.80346	0	1.79176	0.00419776	12.8618	2.56495	0.022889	0.24139	1.23398	27.6616	2.07944
600965	2012	Hebei	4.71519	4.64756	0	0	0.00527526	13.0312	2.63906	0.027148	0.283591	1.21723	27.6616	1.94591
600965	2013	Hebei	5.85123	6.13654	0	0.693147	0.00435299	12.4652	2.70805	0.077986	0.236192	1.13193	19.029	1.94591
600965	2014	Hebei	5.94309	5.22831	0	1.09861	0.00770044	12.5148	2.77259	0.05753	0.249104	1.12628	19.029	1.79176
600965	2015	Hebei	7.36091	7.48532	0	2.77259	0.00912606	12.9864	2.83321	0.082449	0.192183	1.50046	47.7795	1.94591
600965	2016	Hebei	7.67443	7.04782	0	2.3979	0.00976888	13.431	2.89037	0.070809	0.325349	1.89829	35.5072	1.94591
600965	2017	Hebei	7.12827	6.89432	0	2.77259	0.00875018	13.475	2.94444	0.064864	0.230831	1.7725	35.5072	1.94591
600965	2018	Hebei	7.45118	7.31179	0	2.3979	0.00830045	13.6259	2.99573	0.057166	0.262049	1.93535	35.5072	1.79176
600965	2019	Hebei	7.42532	7.41079	0	2.56495	0.00813008	13.7241	3.04452	0.066517	0.220253	1.89295	35.5072	1.94591
600975	2010	Hunan	4.30722	4.45104	0	2.83321	0.0040926	13.253	2.19722	0.027599	0.311137	0.773574	37.5352	2.19722
600975	2011	Hunan	5.67409	5.7162	0	2.56495	0.00576176	13.2747	2.30259	0.095614	0.284426	0.784383	37.5352	2.07944
600975	2012	Hunan	5.23768	4.42219	0	2.19722	0.00668896	13.4559	2.3979	0.02098	0.335354	0.88693	37.5352	2.19722
600975	2013	Hunan	4.41046	4.39866	0	2.63906	0.0085009	13.719	2.48491	0.008174	0.483102	1.06457	37.5352	2.19722
600975	2014	Hunan	3.65704	3.64573	0	2.89037	0.00679992	13.741	2.56495	-0.053483	0.532028	0.987693	37.5352	2.19722
600975	2015	Hunan	4.42368	4.62955	0	3.46574	0.0088187	14.0143	2.63906	0.003458	0.33172	1.27512	34.936	2.07944
600975	2016	Hunan	6.1374	6.19868	0	3.3322	0.00830976	14.0888	2.70805	0.090637	0.322412	1.13212	31.7184	2.07944
600975	2017	Hunan	4.88899	4.78572	0	3.55535	0.00659264	14.0681	2.77259	0.021056	0.285833	1.03137	30.9524	2.07944
600975	2018	Hunan	4.06789	4.40757	0	3.52636	0.00496483	13.852	2.83321	-0.023465	0.271259	0.78102	30.9524	2.07944
600975	2019	Hunan	5.26773	4.91225	0	3.73767	0.00677303	13.9091	2.89037	0.041569	0.246984	0.766439	30.9524	1.94591
601118	2010	Hainan	9.69192	9.51236	0	3.63759	0.00629723	12.0112	1.60944	0.04603	0.336273	1.98117	72.9811	2.19722
601118	2011	Hainan	10.1735	9.48012	0	3.3673	0.00432513	11.9068	1.79176	0.068582	0.173354	1.0574	72.9811	2.07944
601118	2012	Hainan	8.01401	8.41438	0	2.30259	0.00394672	11.8917	1.94591	0.027424	0.173447	0.952834	72.9811	2.19722
601118	2013	Hainan	6.72471	7.23994	0	2.56495	0.00582691	11.9935	2.07944	0.013468	0.233712	1.02759	72.9811	2.19722
601118	2014	Hainan	5.21396	5.0096	0	2.89037	0.00630142	12.2122	2.19722	0.002348	0.258074	1.09547	70.0049	2.19722
601118	2015	Hainan	3.99895	4.08558	0	1.94591	0.00674298	12.4845	2.30259	-0.076247	0.3696	1.53469	70.0049	2.07944
601118	2016	Hainan	5.46843	5.98888	0	2.70805	0.0093746	12.6612	2.3979	0.004688	0.401892	1.54274	69.0637	2.07944
601118	2017	Hainan	4.22659	4.10954	0	3.3322	0.010401	12.9111	2.48491	-0.020663	0.405183	1.2357	69.0637	2.19722
601118	2018	Hainan	6.25347	6.07523	0	3.4012	0.00917555	13.411	2.56495	0.014832	0.329883	2.21077	63.4433	2.19722
601118	2019	Hainan	6.69563	6.29844	0	3.46574	0.00576831	13.7472	2.63906	0.006894	0.402965	1.2193	64.3547	2.19722
603718	2010	Shanghai			0	0	0.00308899		3.3673
603718	2011	Shanghai			0	0	0.00409249		3.4012
603718	2012	Shanghai			0	0	0.00274394		3.43399	0.200737	0.165477	1.80369
603718	2013	Shanghai			1	0	0.00464893		3.46574	0.197095	0.166725	1.88473
603718	2014	Shanghai			1	0	0.0061657		3.49651	0.152542	0.146649	2.29423
603718	2015	Shanghai	6.12957	5.7192	1	2.48491	0.00517866	14.6197	3.52636	0.073637	0.223338	3.91789	50.8996	2.19722
603718	2016	Shanghai	5.78429	5.46627	1	2.56495	0.00507051	14.7963	3.55535	0.047331	0.320662	4.31033	50.8996	2.19722
603718	2017	Shanghai	5.91978	5.32955	1	2.19722	0.00494203	14.821	3.58352	0.059495	0.328916	5.27488	50.8996	2.19722
603718	2018	Shanghai	4.30199	4.13944	0	2.3979	0.00618132	15.0092	3.61092	-0.007839	0.413374	6.86887	50.8996	2.07944
603718	2019	Shanghai	4.74263	4.57803	0	3.82864	0.00545915	14.9856	3.63759	-0.015523	0.416578	6.11989	48.3713	2.19722
